# Supplementary material for: Mental Health Disparities among Pre-Clinical Medical Students at Saint Louis University during the COVID-19 Pandemic
Source: Behav Sci (Basel). 2024 Jan 26;14(2):89. doi: 10.3390/bs14020089 (PMC10885875; doi:10.3390/bs14020089)
Supplement: Supplementary file 1 [file behavsci-14-00089-s001.zip]

Archive with 1 entries (1 files):
- behavsci-2742969-supplementary.pdf
